# Supplementary material for: Genome-wide identification and expression analysis of GRAS transcription factors under cold stress in diploid and triploid Eucalyptus
Source: Front Genet. 2025 Jan 29;16:1436285. doi: 10.3389/fgene.2025.1436285 (PMC11814439; doi:10.3389/fgene.2025.1436285)
Supplement: Supplementary file 1 [file Table2.xlsx]

## Sheet: Sheet1
Table S2. The primers for gene cloning and fusion expression vector construction
Primer name	F (5'-3')	R (5'-3')
EgrGRAS60	ATGCAGACCCTGGACTGGG	CTAAAACTTCCACGCTGACGTG
EgrGRAS60-1300eGFP	aaatcgactctagaaagctATGCAGACCCTGGACTGGG	taaatgtcgaccccgggccccAAACTTCCACGCTGACGTG
