# Supplementary material for: Genome-wide identification and expression analysis of GRAS transcription factors under cold stress in diploid and triploid Eucalyptus
Source: Front Genet. 2025 Jan 29;16:1436285. doi: 10.3389/fgene.2025.1436285 (PMC11814439; doi:10.3389/fgene.2025.1436285)
Supplement: Supplementary file 2 [file Table3.xlsx]

## Sheet: diploid
Table S3. Expression levels of GRAS genes in diploid Eucalyptus leaves under different cold treatment durations and recovery periods.
Gene ID	CK_D	LT1_D	LT2_D	LT3_D	LT4_D	Re1_D	Re2_D
Eucgr.A00903.v2.0	16.539	9.72611	8.92569	7.65756	5.1458	13.9902	9.73628
Eucgr.A01051.v2.0	3.32209	1.73223	2.05257	3.01226	2.31709	3.27953	2.03068
Eucgr.A01279.v2.0	18.7611	11.2186	11.5883	12.6076	9.44701	20.34	12.4302
Eucgr.A02754.v2.0	24.6882	20.2306	26.2409	22.3039	24.5974	18.9585	13.3134
Eucgr.B02328.v2.0	16.2283	14.8327	17.8765	18.6184	16.234	18.4878	14.2668
Eucgr.B02337.v2.0	17.5729	12.0917	11.1821	13.8469	12.2373	14.1278	10.5587
Eucgr.B02345.v2.0	5.80808	6.79966	5.82679	3.98374	6.24567	3.90207	8.16112
Eucgr.B02346.v2.0	3.31071	3.06375	3.01708	2.12195	2.39684	2.85812	2.56462
Eucgr.B02348.v2.0	11.1739	12.712	10.7391	8.71776	6.01961	9.35558	7.79378
Eucgr.B02349.v2.0	15.6479	22.4517	19.1189	12.9431	15.7888	12.4996	18.4204
Eucgr.B02350.v2.0	42.0774	64.1129	57.3973	59.6314	106.512	40.568	57.1129
Eucgr.B03716.v2.0	14.4889	12.4947	10.6167	8.82281	4.00669	16.2944	13.2625
Eucgr.C04156.v2.0	13.191	5.7712	6.61201	5.70443	3.84752	7.39352	5.87718
Eucgr.D01435.v2.0	40.7731	68.4293	79.9896	63.5546	42.1785	31.9756	31.5996
Eucgr.E01509.v2.0	8.83412	7.75108	9.38825	8.21604	5.7802	8.47664	5.05433
Eucgr.E01510.v2.0	39.471	27.9052	31.7074	28.3146	20.7951	35.6876	30.3234
Eucgr.E03895.v2.0	20.4039	294.674	372.997	384.442	269.807	15.2386	14.0236
Eucgr.F01003.v2.0	2.02089	1.39609	0.91628	1.2076	0.90452	2.92989	1.96943
Eucgr.F03414.v2.0	5.46376	13.6901	14.6551	28.1645	76.156	5.32354	8.82055
Eucgr.F04276.v2.0	38.1636	40.1775	53.99	61.8392	62.7128	40.013	37.6987
Eucgr.G02163.v2.0	66.8093	39.3075	28.01	15.3974	15.0985	42.7845	34.6436
Eucgr.G02939.v2.0	17.0493	20.0457	25.368	36.398	59.8832	13.2175	15.5531
Eucgr.G03258.v2.0	47.7456	26.4305	19.3082	16.455	8.32325	49.7921	53.7769
Eucgr.H01257.v2.0	12.6797	3.57074	2.9565	2.51601	2.33425	10.8699	7.30265
Eucgr.I00704.v2.0	21.9297	11.3899	11.5705	6.18438	3.08332	23.3807	9.95544
Eucgr.I02451.v2.0	16.1559	7.85176	7.02717	7.32868	6.54808	11.8309	9.21228
Eucgr.J01242.v2.0	8.41118	6.33144	5.71817	3.73997	2.0837	6.71222	6.67192
Eucgr.J01244.v2.0	1.79518	1.03808	0.726942	0.543946	0.664073	0.86614	0.490935
Eucgr.J01594.v2.0	119.071	82.2857	77.7302	55.2132	33.4221	74.5844	81.6792
Eucgr.J02041.v2.0	2.24235	2.17335	2.00871	1.67018	0.936059	1.62382	1.36259
Eucgr.J02042.v2.0	7.38402	6.28487	5.80683	4.80684	3.3241	6.76726	6.7985
Eucgr.J02044.v2.0	21.0061	13.1278	14.9767	14.1241	12.5149	16.6575	11.8859
Eucgr.K01320.v2.0	27.1927	11.5937	9.1976	8.36264	4.77448	7.45306	3.63052
