# Supplementary material for: Genome-wide identification and expression analysis of GRAS transcription factors under cold stress in diploid and triploid Eucalyptus
Source: Front Genet. 2025 Jan 29;16:1436285. doi: 10.3389/fgene.2025.1436285 (PMC11814439; doi:10.3389/fgene.2025.1436285)
Supplement: Supplementary file 3 [file Table6.xlsx]

## Sheet: triploid
Table S6. The primers for qRT-PCR analysis of EgrGRAS genes.
Gene name	Sequence ID	F (5'-3')	R (5'-3')
Actin2	Eucgr.I00241	GAGCTTCCTGATGGACAAGTCA	CCTTCCTGATATCGACATCGCA
EgrGRAS13	Eucgr.A02754	ACAGAGCGAATCCTCACCAAG	GCGAGGACGACGAAGAAGA
EgrGRAS14	Eucgr.B02328	GGACCCTTTTGACTCAATGTGC	TAAACGTGCTTCAAGGCCATTG
EgrGRAS19	Eucgr.B02337	TCCACAATCTGGCTTTCGT	CAATCCACCTCAACCGTCT
EgrGRAS28	Eucgr.B02349	GAACTTAGCGGCTCCTACA	TCACGTTCATAATTTCCCT
EgrGRAS39	Eucgr.F01003	TACAAACACGAGCCCATTC	TGAGCGTTCAGCGGGTATT
EgrGRAS77	Eucgr.J02044	ATAAGGAACGGCGAGACCA	CAACGCAGAGTAGTGAAAGA
