# Supplementary material for: Genome-wide identification and expression analysis of GRAS transcription factors under cold stress in diploid and triploid Eucalyptus
Source: Front Genet. 2025 Jan 29;16:1436285. doi: 10.3389/fgene.2025.1436285 (PMC11814439; doi:10.3389/fgene.2025.1436285)
Supplement: Supplementary file 4 [file Table4.xlsx]

## Sheet: triploid
Table S4. Expression levels of GRAS genes in triploid Eucalyptus leaves under different cold treatment durations and recovery periods.
Gene ID	CK_T	LT1_T	LT2_T	LT3_T	LT4_T	Re1_T	Re2_T
Eucgr.A00903.v2.0	12.3577	6.60159	5.23671	3.17486	1.08996	7.30806	11.0463
Eucgr.A01051.v2.0	3.04282	3.81097	4.64567	2.52319	2.05642	5.10799	1.67488
Eucgr.A01279.v2.0	16.2402	10.9228	9.05924	10.066	7.44091	15.3302	10.0098
Eucgr.A02754.v2.0	16.6953	26.1228	39.589	50.1299	24.3782	12.0317	17.3514
Eucgr.B02328.v2.0	18.2089	15.949	17.6552	20.9692	43.965	15.6488	10.7114
Eucgr.B02337.v2.0	25.8038	26.8309	24.7518	30.4135	45.588	29.6462	18.2275
Eucgr.B02345.v2.0	6.54462	6.79325	5.71356	4.18046	7.14549	6.47879	6.37841
Eucgr.B02346.v2.0	3.9182	3.35506	3.22826	1.59343	1.27689	3.35741	2.22463
Eucgr.B02348.v2.0	10.925	11.6775	10.3155	10.9802	11.3832	9.82071	11.985
Eucgr.B02349.v2.0	11.937	16.169	16.4903	20.3481	39.365	14.9049	21.9139
Eucgr.B02350.v2.0	38.9153	41.2249	40.2362	71.8145	136.609	40.0383	48.178
Eucgr.B03716.v2.0	19.1496	10.294	10.132	6.59618	3.35194	15.8915	14.925
Eucgr.C04156.v2.0	21.6325	11.7284	13.3393	12.6492	4.87645	10.4809	13.4476
Eucgr.D01435.v2.0	19.7227	61.0627	63.581	54.9818	41.4293	20.3667	14.9185
Eucgr.E01509.v2.0	8.19803	6.5565	6.83197	8.06711	5.9492	6.21075	7.65493
Eucgr.E01510.v2.0	30.6942	25.6201	26.8333	24.5008	15.4047	23.8523	29.4832
Eucgr.E03895.v2.0	16.5683	183.931	210.36	233.367	142.319	13.8629	10.1796
Eucgr.F01003.v2.0	5.81326	7.87239	5.28363	2.67638	3.68199	7.747	2.74404
Eucgr.F03414.v2.0	3.34745	21.3812	24.6539	35.1889	125.235	2.6464	2.59928
Eucgr.F04276.v2.0	30.9234	48.5958	50.8911	47.6829	56.0686	33.8636	29.9605
Eucgr.G02163.v2.0	63.3355	36.0002	26.5288	29.0613	27.7793	41.1984	39.8578
Eucgr.G02939.v2.0	10.5789	18.5935	31.2009	57.3705	81.9556	10.6793	9.82466
Eucgr.G03258.v2.0	21.2623	24.5194	20.7761	13.1675	14.1613	42.2691	48.7883
Eucgr.H01257.v2.0	9.6619	5.02136	3.39071	2.81726	2.42657	7.23243	7.75965
Eucgr.I00704.v2.0	18.9232	17.3707	12.5023	8.16111	4.26743	17.3257	8.60014
Eucgr.I02451.v2.0	9.04868	5.49355	5.94533	7.76515	9.0045	7.36311	8.67603
Eucgr.J01242.v2.0	10.8607	8.08182	6.54015	5.60663	3.92769	10.9558	8.11513
Eucgr.J01244.v2.0	1.3253	1.48507	1.13533	0.605501	0.427257	1.12936	0.843803
Eucgr.J01594.v2.0	82.4307	77.3391	66.4482	54.958	26.9517	60.5397	65.8597
Eucgr.J02041.v2.0	1.10945	1.22631	0.883475	0.711389	0.753797	1.35159	1.98778
Eucgr.J02042.v2.0	2.78585	2.39046	2.31426	1.70359	1.55846	2.48038	5.22605
Eucgr.J02044.v2.0	15.4442	14.8397	15.8684	22.7089	28.2097	15.1312	13.5098
Eucgr.K01320.v2.0	11.516	10.6738	9.13165	9.65792	4.92854	6.45789	8.30387
