# Supplementary material for: Genome-wide identification and expression analysis of GRAS transcription factors under cold stress in diploid and triploid Eucalyptus
Source: Front Genet. 2025 Jan 29;16:1436285. doi: 10.3389/fgene.2025.1436285 (PMC11814439; doi:10.3389/fgene.2025.1436285)
Supplement: Supplementary file 5 [file Table1.xlsx]

## Sheet: physicochemical properties
Table S1. The physicochemical properties of GRAS proteins in Eucalyptus.
Gene name	Sequence ID	Number of Amino Acid	Molecular Weight	pI	Instability Index	Aliphatic Index	Grand Average of Hydropathicity	Subcellular localization
EgrGRAS1	Eucgr.A00354.1.v2.0	566	63839.8	4.86	40.65	90.09	-0.152	nucleus
EgrGRAS2	Eucgr.A00355.1.v2.0	525	59633.5	5.21	44.95	92.67	-0.183	cytosol
EgrGRAS3	Eucgr.A00605.1.v2.0	530	59784	4.96	43.74	68.74	-0.44	chloroplast
EgrGRAS4	Eucgr.A00751.1.v2.0	341	38655.7	8.97	48.36	95.48	-0.26	chloroplast
EgrGRAS5	Eucgr.A00764.1.v2.0	339	38461.2	5.68	50.23	88.02	-0.186	chloroplast
EgrGRAS6	Eucgr.A00766.1.v2.0	392	44333	8.74	55.03	90.08	-0.313	chloroplast
EgrGRAS7	Eucgr.A00769.1.v2.0	407	45553.1	6.93	53.35	83.12	-0.322	chloroplast
EgrGRAS8	Eucgr.A00772.1.v2.0	417	46982.1	6.31	52.79	84.63	-0.181	cytosol
EgrGRAS9	Eucgr.A00903.1.v2.0	472	50245.9	5.68	59.57	91.63	-0.072	chloroplast
EgrGRAS10	Eucgr.A01051.1.v2.0	525	58560.7	6.26	47.59	87.92	-0.201	nucleus
EgrGRAS11	Eucgr.A01279.1.v2.0	742	82996.7	6.09	51.89	74.93	-0.468	nucleus
EgrGRAS12	Eucgr.A01279.2.v2.0	742	82996.7	6.09	51.89	74.93	-0.468	nucleus
EgrGRAS13	Eucgr.A02754.1.v2.0	651	70191	5.98	59.12	77.63	-0.365	nucleus
EgrGRAS14	Eucgr.B02328.1.v2.0	708	80130.7	5.74	52.9	69.55	-0.597	nucleus
EgrGRAS15	Eucgr.B02329.1.v2.0	763	86180.1	6.04	55.84	79.74	-0.514	nucleus
EgrGRAS16	Eucgr.B02330.1.v2.0	644	72455.8	6.62	50.28	82.07	-0.5	nucleus
EgrGRAS17	Eucgr.B02331.1.v2.0	655	74875.5	6.7	48.36	80.24	-0.511	nucleus
EgrGRAS18	Eucgr.B02335.1.v2.0	781	88551.3	5.05	49.95	75.93	-0.496	nucleus
EgrGRAS19	Eucgr.B02337.1.v2.0	789	87863.6	4.97	55.17	69.97	-0.567	nucleus
EgrGRAS20	Eucgr.B02340.1.v2.0	474	54227.6	8.71	42.48	76.37	-0.464	cytosol
EgrGRAS21	Eucgr.B02342.1.v2.0	550	62422.5	5.03	52.97	71.65	-0.591	nucleus
EgrGRAS22	Eucgr.B02343.1.v2.0	659	74573.9	6.04	42.76	78.77	-0.483	nucleus
EgrGRAS23	Eucgr.B02344.1.v2.0	660	74859.2	5.93	43.61	76.61	-0.495	nucleus
EgrGRAS24	Eucgr.B02345.1.v2.0	767	86480.8	5	50.85	77.2	-0.472	nucleus
EgrGRAS25	Eucgr.B02346.1.v2.0	790	88461.9	5.06	48.61	76.92	-0.454	nucleus
EgrGRAS26	Eucgr.B02347.1.v2.0	528	59833.1	6.5	56.2	69.85	-0.63	chloroplast
EgrGRAS27	Eucgr.B02348.1.v2.0	783	87417.6	5.18	49.01	72.06	-0.532	nucleus
EgrGRAS28	Eucgr.B02349.1.v2.0	799	89790.2	5.13	50.33	73.25	-0.583	nucleus
EgrGRAS29	Eucgr.B02350.1.v2.0	770	87006.7	6.33	44.21	71.48	-0.467	nucleus
EgrGRAS30	Eucgr.B03716.1.v2.0	471	52677.4	5.83	48.84	95.48	-0.196	nucleus
EgrGRAS31	Eucgr.C04156.1.v2.0	567	61414.5	6.11	53.43	86.47	-0.17	chloroplast
EgrGRAS32	Eucgr.D01435.1.v2.0	548	61307	5.46	45.95	78.14	-0.342	nucleus
EgrGRAS33	Eucgr.D01435.2.v2.0	548	61307	5.46	45.95	78.14	-0.342	nucleus
EgrGRAS34	Eucgr.D01917.1.v2.0	672	75085.3	5.75	55.62	80.94	-0.402	chloroplast
EgrGRAS35	Eucgr.E01509.1.v2.0	729	79875.8	6	51.11	80.16	-0.325	nucleus
EgrGRAS36	Eucgr.E01510.1.v2.0	714	78746.7	6.19	57.99	81.32	-0.349	nucleus
EgrGRAS37	Eucgr.E01510.2.v2.0	664	72614.7	6.25	57.34	78.64	-0.355	cytosol
EgrGRAS38	Eucgr.E03895.1.v2.0	545	61325.3	5.4	46.27	80.33	-0.324	nucleus
EgrGRAS39	Eucgr.F01003.1.v2.0	579	64998	6.95	54	84.04	-0.338	nucleus
EgrGRAS40	Eucgr.F01978.1.v2.0	483	53792.8	6.46	56.9	92.34	-0.218	nucleus
EgrGRAS41	Eucgr.F02630.1.v2.0	470	53977.4	7.33	46.85	82.6	-0.445	nucleus
EgrGRAS42	Eucgr.F03414.1.v2.0	572	64346.4	5.38	50.09	81.31	-0.428	nucleus
EgrGRAS43	Eucgr.F03414.2.v2.0	438	49551.5	5.67	47.94	89.73	-0.329	nucleus
EgrGRAS44	Eucgr.F03523.1.v2.0	515	57445.5	5.41	55.48	88.27	-0.174	nucleus
EgrGRAS45	Eucgr.F03769.1.v2.0	471	50871.1	5.08	43.12	76.24	-0.248	cytosol
EgrGRAS46	Eucgr.F04276.1.v2.0	539	60595.5	4.98	50.07	80.71	-0.379	cytosol
EgrGRAS47	Eucgr.F04276.2.v2.0	539	60595.5	4.98	50.07	80.71	-0.379	cytosol
EgrGRAS48	Eucgr.F04276.3.v2.0	539	60595.5	4.98	50.07	80.71	-0.379	cytosol
EgrGRAS49	Eucgr.F04460.1.v2.0	525	58112.2	5.12	48.5	83.81	-0.328	nucleus
EgrGRAS50	Eucgr.G02163.1.v2.0	634	67996.4	5.38	49.48	79.18	-0.205	nucleus
EgrGRAS51	Eucgr.G02939.1.v2.0	746	82541.4	5.7	49.18	78.04	-0.386	nucleus
EgrGRAS52	Eucgr.G02940.1.v2.0	682	75888.8	5.36	43.9	78.93	-0.362	nucleus
EgrGRAS53	Eucgr.G02941.1.v2.0	734	81288.6	6.55	47.56	76.89	-0.484	nucleus
EgrGRAS54	Eucgr.G03258.1.v2.0	471	53063.9	6.04	56.01	94.23	-0.221	nucleus
EgrGRAS55	Eucgr.G03258.2.v2.0	467	52654.5	5.91	55.8	95.03	-0.205	cytosol
EgrGRAS56	Eucgr.G03258.3.v2.0	467	52654.5	5.91	55.8	95.03	-0.205	cytosol
EgrGRAS57	Eucgr.G03258.4.v2.0	404	45973.8	5.99	53.18	94.65	-0.266	cytosol
EgrGRAS58	Eucgr.H01009.1.v2.0	432	49081.7	7.65	41.73	96.62	-0.069	chloroplast
EgrGRAS59	Eucgr.H01010.1.v2.0	565	63634.7	5.68	42.95	84.21	-0.204	nucleus
EgrGRAS60	Eucgr.H01257.1.v2.0	464	51834	6.19	50.53	83.15	-0.165	nucleus
EgrGRAS61	Eucgr.H02292.1.v2.0	439	49057.9	5.28	46.79	90.71	-0.111	mitochondrion
EgrGRAS62	Eucgr.H03356.1.v2.0	627	69078.2	5.35	61.99	73.8	-0.4	nucleus
EgrGRAS63	Eucgr.H04039.1.v2.0	595	66952.2	5.29	37.38	88.64	-0.183	nucleus
EgrGRAS64	Eucgr.H04688.1.v2.0	496	55691.1	6.58	53.06	93.79	-0.103	cytosol
EgrGRAS65	Eucgr.I00236.1.v2.0	360	40838.9	5.45	40.34	91.31	-0.07	cytosol
EgrGRAS66	Eucgr.I00704.1.v2.0	494	55801.5	5.57	52.26	71.64	-0.397	nucleus
EgrGRAS67	Eucgr.I01625.1.v2.0	692	76143.3	5.5	50.09	81.07	-0.198	chloroplast
EgrGRAS68	Eucgr.I02056.1.v2.0	350	39025.1	5.91	52.02	96.2	0.007	chloroplast
EgrGRAS69	Eucgr.I02451.1.v2.0	594	63926.5	5.72	53.64	74.26	-0.354	nucleus
EgrGRAS70	Eucgr.J01242.1.v2.0	720	80550.9	4.97	52.54	84.92	-0.385	nucleus
EgrGRAS71	Eucgr.J01244.1.v2.0	706	78860.1	5.21	45.31	80.99	-0.384	cytosol
EgrGRAS72	Eucgr.J01594.1.v2.0	628	67219.5	5.25	47.09	77.6	-0.234	nucleus
EgrGRAS73	Eucgr.J02040.1.v2.0	676	75695.8	6.34	44.83	77.5	-0.426	nucleus
EgrGRAS74	Eucgr.J02041.1.v2.0	817	92755.8	8.49	49.05	70.44	-0.549	chloroplast
EgrGRAS75	Eucgr.J02042.1.v2.0	765	86276.4	6.01	48.18	73.42	-0.479	chloroplast
EgrGRAS76	Eucgr.J02043.1.v2.0	713	80217	5.35	45.03	75.89	-0.452	nucleus
EgrGRAS77	Eucgr.J02044.1.v2.0	763	86090.5	6.26	41.54	69.93	-0.551	nucleus
EgrGRAS78	Eucgr.J02815.1.v2.0	558	61135.1	6	54.89	70.86	-0.528	nucleus
EgrGRAS79	Eucgr.K00873.1.v2.0	484	54342.1	5.63	42.93	95.7	-0.12	chloroplast
EgrGRAS80	Eucgr.K01320.1.v2.0	781	83651.2	5.85	50.97	84.05	-0.202	nucleus
EgrGRAS81	Eucgr.K01383.1.v2.0	293	33037.5	7.66	51.22	80.31	-0.583	nucleus
EgrGRAS82	Eucgr.K01384.1.v2.0	267	31472.4	9.06	51.48	87.6	-0.27	chloroplast
EgrGRAS83	Eucgr.K02752.1.v2.0	451	49784	7.14	58.91	87.63	-0.094	nucleus
EgrGRAS84	Eucgr.K03117.1.v2.0	658	75711.8	6.52	48.97	79.45	-0.526	nucleus
EgrGRAS85	Eucgr.K03118.1.v2.0	621	71151	9.02	46.56	79.02	-0.518	nucleus
EgrGRAS86	Eucgr.K03119.1.v2.0	655	75465.7	8.49	47.97	78.5	-0.554	cytosol
EgrGRAS87	Eucgr.K03122.1.v2.0	609	69823.4	8.99	52.31	80.1	-0.549	cytosol
EgrGRAS88	Eucgr.K03126.1.v2.0	620	70958.9	9.15	45.71	82.94	-0.491	cytosol
EgrGRAS89	Eucgr.K03127.1.v2.0	627	71950.8	7.94	50.43	79.52	-0.497	nucleus
EgrGRAS90	Eucgr.K03128.1.v2.0	690	78619.1	7.02	48.44	76.91	-0.468	cytosol
EgrGRAS91	Eucgr.L02817.1.v2.0	592	68374.2	6.85	53.55	83.7	-0.425	cytosol
EgrGRAS92	Eucgr.L03490.1.v2.0	496	54722.6	5.7	41.65	81.85	-0.271	nucleus
