# Supplementary material for: Genome-wide identification and expression analysis of GRAS transcription factors under cold stress in diploid and triploid Eucalyptus
Source: Front Genet. 2025 Jan 29;16:1436285. doi: 10.3389/fgene.2025.1436285 (PMC11814439; doi:10.3389/fgene.2025.1436285)
Supplement: Supplementary file 6 [file Table5.xlsx]

## Sheet: Differential expression
Table S3. Differential expression analysis of GRAS genes in triploid and diploid Eucalyptus leaves under different cold treatment durations and recovery periods.
Gene ID	CK	LT1	LT2	LT3	LT4	Re1	Re2
Eucgr.A00903.v2.0	-0.420459	-0.559049	-0.769302	-1.27019	-2.23913	-0.936855	0.182116
Eucgr.A01051.v2.0	-0.126684	1.13753	1.17845	-0.255598	-0.172179	0.639266	-0.277905
Eucgr.A01279.v2.0	-0.208177	-0.0385451	-0.355209	-0.3248	-0.344379	-0.40794	-0.312444
Eucgr.A02754.v2.0	-0.564383	0.368768	0.593283	1.16837	-0.012918	-0.656007	0.38217
Eucgr.B02328.v2.0	0.166125	0.104679	-0.0179668	0.171545	1.43734	-0.240524	-0.413509
Eucgr.B02337.v2.0	0.554236	1.14988	1.14634	1.13515	1.89736	1.06931	0.787685
Eucgr.B02345.v2.0	0.172248	-0.00135925	-0.0283096	0.0695389	0.194176	0.731485	-0.355572
Eucgr.B02346.v2.0	0.243052	0.131044	0.0976043	-0.413261	-0.908497	0.232281	-0.205176
Eucgr.B02348.v2.0	-0.0324982	-0.122452	-0.0580575	0.332874	0.91917	0.0699995	0.620834
Eucgr.B02349.v2.0	-0.390528	-0.473598	-0.213378	0.652708	1.31801	0.253898	0.250539
Eucgr.B02350.v2.0	-0.112706	-0.637097	-0.512489	0.268201	0.359042	-0.0189634	-0.24544
Eucgr.B03716.v2.0	0.402362	-0.279514	-0.0674083	-0.419607	-0.257416	-0.0361263	0.170381
Eucgr.C04156.v2.0	0.713645	1.02306	1.01252	1.14889	0.341904	0.503427	1.19415
Eucgr.D01435.v2.0	-1.04776	-0.164324	-0.331217	-0.20904	-0.025858	-0.650758	-1.0828
Eucgr.E01509.v2.0	-0.10781	-0.241472	-0.458554	-0.0263904	0.0415755	-0.448725	0.598869
Eucgr.E01510.v2.0	-0.362829	-0.123255	-0.240794	-0.208713	-0.432873	-0.581293	-0.0405388
Eucgr.E03895.v2.0	-0.300418	-0.679952	-0.826302	-0.72017	-0.922798	-0.136507	-0.46217
Eucgr.F01003.v2.0	1.52436	2.49541	2.52767	1.14814	2.02526	1.40279	0.478526
Eucgr.F03414.v2.0	-0.706831	0.643215	0.750414	0.321242	0.717604	-1.00836	-1.76276
Eucgr.F04276.v2.0	-0.303498	0.274444	-0.0852779	-0.37505	-0.161567	-0.240733	-0.331454
Eucgr.G02163.v2.0	-0.0770334	-0.1268	-0.078384	0.916407	0.8796	-0.054501	0.202273
Eucgr.G02939.v2.0	-0.688522	-0.108493	0.298574	0.65645	0.45269	-0.307639	-0.662724
Eucgr.G03258.v2.0	-1.16707	-0.108281	0.105707	-0.321544	0.766736	-0.236313	-0.140452
Eucgr.H01257.v2.0	-0.392145	0.491854	0.197695	0.163159	0.0559564	-0.587787	0.0875714
Eucgr.I00704.v2.0	-0.212729	0.608904	0.111734	0.400135	0.468885	-0.432403	-0.211125
Eucgr.I02451.v2.0	-0.836284	-0.515278	-0.241188	0.0834601	0.459574	-0.684176	-0.0865227
Eucgr.J01242.v2.0	0.368733	0.352147	0.19377	0.584109	0.914535	0.706835	0.282512
Eucgr.J01244.v2.0	-0.437809	0.516619	0.643201	0.154667	-0.636238	0.382831	0.781375
Eucgr.J01594.v2.0	-0.530571	-0.0894432	-0.226245	-0.00668367	-0.310423	-0.300992	-0.310573
Eucgr.J02041.v2.0	-1.01518	-0.825596	-1.18501	-1.23129	-0.312425	-0.264734	0.544813
Eucgr.J02042.v2.0	-1.40629	-1.39459	-1.3272	-1.49651	-1.09285	-1.44801	-0.379494
Eucgr.J02044.v2.0	-0.443742	0.176835	0.0834363	0.685105	1.17254	-0.138648	0.184754
Eucgr.K01320.v2.0	-1.23958	-0.119258	-0.0103813	0.207753	0.0458185	-0.206769	1.19361
